# Supplementary material for: HER2-Low Versus HER2-Zero Breast Cancer in the Neoadjuvant Setting: Pathological Complete Response and Exploratory Survival Outcomes in a Single-Center Cohort
Source: Medicina (Kaunas). 2026 Jun 30;62(7):1261. doi: 10.3390/medicina62071261 (PMC13413514; doi:10.3390/medicina62071261)
Supplement: Supplementary file 1 [file medicina-62-01261-s001.zip]

Archive with 1 entries (1 files):
- medicina-4360936-supplementary.pdf
